# Supplementary material for: Microbial cell-free DNA-sequencing as an addition to conventional diagnostics in neonatal sepsis
Source: Pediatr Res. 2024 Aug 14;97(2):614–24. doi: 10.1038/s41390-024-03448-1 (PMC12015174; doi:10.1038/s41390-024-03448-1)
Supplement: Supplementary file 2 — Supplementary tableS1 [file 41390_2024_3448_MOESM2_ESM.xlsx]

## Sheet: Sheet1
Sample number	Group	Gestational age (weeks)	Pre-maturity	Birth weight (kg)	Diagnosis	Antibiotic prior to sampling	Blood culture result	NGS results with read counts	mcfDNA of multiple pathogens
2	1	29.8	VPT	1.27	DCDA, sepsis	No	Klebsiella oxytoca	Klebsiella oxytoca 1054, Klebsiella pneumoniae 664, Staphylococcus epidermidis 443	yes
16	1	36.3	LPT	2.40	LUTO	No	Enterobacter cloacae complex	Enterobacter cloacae 4547, Staphylococcus hominis 2185, Enterobacter hormaechei 2042, Staphylococcus epidermidis 698, Streptococcus salivarius 437, Enterococcus faecalis 296, Streptococcus mitis 187, Klebsiella pneumoniae 56	yes
57	1	38.8	Term	3.91	MMIHS	No	Candida albicans	Candida albicans 211	no
89	1	23.3	EPT	0.75	NEC, IVH, RDS, PDA, SBS	No	Enterobacter cloacae complex, Staphylococcus capitis, Staphylococcus epidermidis	Corynebacterium otitidis 460, Alloiococcus otitis 65, Raoultella planticola 77, Corynebacterium afermentans 38	Yes
104	1	24.8	EPT	0.74	Omphalocele	Yes	Klebsiella pneumoniae	Klebsiella pneumoniae 464	No
106	1	27.1	EPT	0.94	Intestinal stenosis and resection	No	Staphylococcus epidermidis strain I, Staphylococcus epidermidis strain II (two phenotypically different strains)	Stapyhlococcus epidermidis 2652, Bifidobacterium longum 485, Klebsiella pneumonia 272, Streptcoccus gwangjuense 217, Serratia marcescens 182, Staphylococcus haemolyticus 139, Corynebacterium striatum 72, Enterococcus faecalis 45, Gardnerella vaginalis 45	Yes
107	1	38.1	Term	3.40	Hirschsprung's disease	No	Enterobacter cloacae	Enterobacter spp. 629	No
112	1	35.0	LPT	1.30	Esophageal atresia	No	Serratia marcescens	Staphylococcus haemolyticus 4250, Staphylococcus epidermidis 1363, Serratia marcescens 1214, Enterococcus faecium 20	Yes
116	1	23.1	EPT	0.56	Sepsis	Yes	Serratia marcescens	Serratia marcescens 19747	No
121 *	1	35.1	LPT	1.13	Leftsided CDH, PPHN, ECMO	Yes	Acinetobacter ursingii	CMV 4309	No
134	1	37.8	Term	2.96	NEC	Yes	Escherichia coli	Escherichia coli 206	No
6	2	24.1	EPT	0.74	CMV pneumonia, PDA, ROP, PVL, BPD	No	No growth	CMV 273	No
14	2	40.7	Term	3.68	LOS	No	No growth	Kytococcus sedentarius 33	No
88	2	23.1	EPT	0.48	Chorioamnionitis, microcolon, IP	No	No growth	Enterococcus faecalis 820, Enterobacter hormaechei 302	Yes
101	2	24.4	EPT	0.47	EPT, abdominal perforation, ROP, pulmonary hemorrhage, MPS, cholestasis, IH, BPD	No	No growth	Klebsiella pneumoniae 977, Lactococcus lactis 68, Citrobacter spp. 58, Enterococcus faecalis 42	Yes
103	2	38.5	Term	3.40	Leftsided CDH	Yes	No growth	Gardnerella vaginalis 27	No
119 *	2	35.1	LPT	1.13	Leftsided CDH, PPHN, ECMO	No	No blood culture collected	CMV 65	No
122	2	27.0	EPT	1.13	IP, meconium ileus, NEC	No	No growth	Klebsiella oxytoca 20574, Klebsiella pneumoniae 1986, Lactobacillus acidophilus 535, Salmonella enterica 149, Enterococcus faecium 36	Yes
133	2	27.0	EPT	1.06	Sepsis, VSD	No	No growth	Klebsiella pneumoniae 5533, Klebsiella michiganensis 3722, Klebsiella oxytoca 1471	Yes
13	3	35.7	LPT	2.40	Stueve-Wiedemann syndrome, PPHN	No	No blood culture collected	Staphylococcus epidermidis 216, Staphylococcus cohnii 99, Staphylococcus haemolyticus 42, Staphylococcus hominis 68, Enterococcus faecalis 28	Yes
83	3	33.5	LPT	1.73	Maternal TCA use	No	No blood culture collected	Human betaherpesvirus 6B 447	No
111	3	38.4	Term	3.47	LOS	No	No growth	Aspergillus niger 17	No
47	4	39.4	Term	3.90	None	No	No blood culture collected	Staphylococcus cohnii 631	No
49	4	39.8	Term	3.80	None	No	No blood culture collected	Auricoccus indicus 24, Tsukamurella tyrosinosolvens 21	Yes
Supplementary Table S1 - Positive NGS results. The table depicts the 24 positive NGS results with read counts (number of times a specific nucleotide sequence has been read) with an overview about the patients diagnoses, gestational age, weight as well as blood culture results. NGS detected mcfDNA of multiple microorganisms in 11 of 24 positive cases. The presence of mcfDNA of multiple bacteria wa…
