# Supplementary material for: Microbial cell-free DNA-sequencing as an addition to conventional diagnostics in neonatal sepsis
Source: Pediatr Res. 2024 Aug 14;97(2):614–24. doi: 10.1038/s41390-024-03448-1 (PMC12015174; doi:10.1038/s41390-024-03448-1)
Supplement: Supplementary file 3 — Supplementary tableS2 [file 41390_2024_3448_MOESM3_ESM.xlsx]

## Sheet: Sheet1
Sample number	Gestational age (weeks)	Birthweight (in grams)	Diagnosis	Group	Antibiotic prior to sampling	Antibiotic therapy and duration	Survival	Blood culture result	NGS detection	Microbiology results, other than blood culture	Virologic diagnostic
2	29.8	1270	VPT, DCDA, sepsis	1	no	Van + Pip/Taz-> Van + Mero 10d	survived	Klebsiella oxytoca	Klebsiella oxytoca, Klebsiella pneumoniae, Staphylococcus epidermidis	CSF: neg.	TS: resp. panel neg.
3 *	38.0	3160	rightsided CDH, CRBSI	1	no	Van + Pip/Taz + Mico -> Van + Mero + Ampho B 14d	deceased	Staphylococcus epidermidis	negative	TS: neg.	/
4 *	38.0	3160	rightsided CDH, CRBSI	1	yes	Line + Mero + Ampho B 10d	deceased	Staphylococcus epidermidis	negative	TS: yeasts	/
16	36.2	2400	LPT, LUTO	1	no	Van + Pip/Taz 10d	survived	Enterobacter cloacae complex	Enterobacter cloacae, Staphylococcus hominis, Enterobacter hormaechei, Staphylococcus epidermidis, Streptococcus salivarius, Enterococcus faecalis, Streptococcus mitis, Klebsiella pneumoniae	Flora	/
57	38.8	3910	MMIHS	1	no	Van / Mero -> + Fluco 14d	survived	Candida albicans	Candida albicans	Thr, AS: Citrobacter koseri	/
89 ˭	23.2	750	EPT, NEC, IVH, RDS, PDA, SBS	1	no	Van + Pip/Taz -> Van + Mero 36d	survived	Enterobacter cloacae, Staphylococcus capitis, Staphylococcus epidermidis	Corynebacterium otitidis, Alloiococcus otitis, Raoultella planticola, Corynebacterium afermentans	Thr: Enterobacter cloacae	/
104	24.8	740	EPT, omphalocele	1	yes	Van + Pip/Taz –> Van + Mero 23d	deceased	Klebsiella pneumoniae	Klebsiella pneumoniae	TS, AS: Klebsiella pneumoniae I+II (two phenotypically different strains)	/
106	27.1	940	EPT, intestinal stenosis and resection	1	no	Van + Mero 9d	survived	Staphylococcus epidermidis strain I, Staphylococcus epidermidis strain II (two phenotypically different strains)	Staphylococcus epidermidis, Bifidobacterium longum, Klebsiella pneumonia, Streptcoccus gwangjuense, Serratia marcescens, Staphylococcus haemolyticus, Corynebacterium striatum, Enterococcus faecalis, Gardnerella vaginalis	Thr, AS: Klebsiella pneumoniae, Serratia marcescens	/
107	38.1	3400	Hirschsprung’s disease	1	no	Van + Mero 11d	survived	Enterobacter cloacae	Enterobacter spp.	ThrR, Thr: Enterobacter cloacace, AS: Enterobacter cloacae I + II (two phenotypically different strains)	Thr: resp. panel neg.
112	35.0	1300	LPT, esophageal atresia	1	no	Van + Pip/Taz 11d	survived	Serratia marcescens	Staphylococcus haemolyticus, Staphylococcus epidermidis, Serratia marcescens, Enterococcus faecium	AS, Axilla, Thr: Serratia marcescens	/
114	31.0	830	LPT, TOF	1	no	Van + Pip/Taz (1d) –> Van + Mero 1d	deceased	Klebsiella pneumoniae	negative	TS: Staphylococcus aureus	/
116	23.1	560	EPT	1	yes	Amp/Sul (7d) + Tobra (1d) -> Van + Mero 3d	deceased	Serratia marcescens	Serratia marcescens	CVC: Serratia marcescens, Staphylococcus capitis; TS: Serratia marcescens	/
121 *	35.1	1130	LPT, PPHN, DCDA	1	yes	Van + Pip/Taz –> Van + Mero 22d	deceased	Acinetobacter ursingii	Human Cytomegalovirus	TS, AS: Klebsiella oxytoca	/
125	26.7	750	EPT, T21, VSD	1	no	Van + Pip/Taz -> Van + Mero 10d	survived	Escherichia coli	negative	AS: Escherichia coli, Klebsiella oxytoca; Thr: Klebsiella oxytoca	/
134	37.8	2960	NEC	1	yes	Amp/Sul (3d) -> Van + Mero 16d	survived	Escherichia coli	Escherichia coli	Thr: Escherichia coli	/
Sample number	Gestational age (weeks)	Birthweight (in grams)	Diagnosis	Group	Antibiotic prior to sampling	Antibiotic therapy and duration	Survival	Blood culture detection	NGS detection	Microbiologic diagnostic (other than blood culture)	Virologic diagnostic
5	32.1	1200	LPT, gastroschisis	2	no	Van + Mero 10d	survived	no detection	negative	/	/
6 *	24.1	741	EPT, PDA, ROP, PVL, BPD	2	no	Van + Pip/Taz 12d	deceased	no detection	Human betaherpesvirus 5 (CMV)	/	Thr: Covid-19 neg.; U, TS: CMV pos.
7 *	24.1	741	EPT, PDA, ROP, PVL, BPD, CMV pneumonia	2	no	Van + Pip/Taz + Mico + Valganci 15d	deceased	no detection	negative	/	Thr: resp. panel and Covid-19 neg.
10	35.1	2920	LPT, neck teratoma	2	yes	Amp/Sul 17d	survived	no detection	negative	TS: Klebsiella oxytoca, Enterobacter cloacae	/
11	38.7	3400	leftsided CDH	2	no blood culture collected	Van + Mero 9d	survived	no blood culture collected	negative	/	/
12	27.7	620	EPT, IVH, PDA	2	no	Van + Pip/Taz 10d	survived	no detection	negative	Thr: Klebsiella pneumoniae	ThrR: resp. panel neg.
14	40.7	3680	LOS	2	no	Amp/Sul 5d	survived	no detection	Kytococcus sedentarius	/	/
17	35.4	2470	VPT, LOS, RDS1°	2	no	Amp/Sul + Tobra 5d	survived	no detection	negative	/	/
19	34.5	2300	VPT, RDS	2	no	Amp/Sul + Tobra 5d	survived	no detection	negative	SS: Serratia marcescens, Staphylococcus aureus	/
25	26.7	1110	EPT, DCDA, PPHN, PDA, IVH	2	no blood culture collected	Amp/Sul + Tobra 5d	survived	no blood culture collected	negative	Thr, AS, SS: Klebsiella aerogenes	U: CMV neg.
34	39.0	3480	/	2	no	Amp/Sul + Tobra 5d	survived	no detection	negative	/	Thr: Covid-19 neg.
39 *	24.1	650	EPT, IP, PDA, RF	2	no blood culture collected	Van + Mero 10d	survived	no blood culture collected	negative	/	ThrR: resp. Panel neg.
40	35.0	3200	LPT, suspected LOS	2	no	Amp/Sul + Tobra 5d	survived	no detection	negative	TS: Staphylococcus haemolyticus	/
60	38.1	4200	LHS	2	yes	Van + Mero + Mico 9d	survived	no detection	negative	/	Thr: Rhinovirus
82 ˭	23.2	750	EPT, NEC, IVH, RDS, PDA, SBS	2	yes	Amp/Sul + Tobra (2d) -> Van + Mero (10d) 12d	survived	no detection	negative	/	/
84 *	24.1	650	EPT, IP, RF, peritoneal dialysis	2	yes	Amp/Sul + Tobra (7d) -> Van + Mero (16d) 23d	survived	no detection	negative	/	/
87	36.7	3500	LPT	2	no	Amp/Sul + Tobra 5d	survived	no detection	negative	/	/
88	23.1	480	EPT, Amnioninfection syndrome, microcolon, IP	2	no	Van + Mero 10d	survived	no detection	Enterococcus faecalis, Enterobacter hormaechei	AS: Enterobacter cloacae, Klebsiella oxytoca	/
101 *	24.4	470	EPT, abdominal perforation, ROP, pulmonary hemorrhage, MPS, cholestasis, IH, BPD	2	no	Amp/Sul + Tobra 5d	deceased	no detection	Klebsiella pneumoniae, Lactococcus lactis, Citrobacter spp., Enterococcus faecalis	Thr: Klebsiella oxytoca; AS: Klebsiella oxytoca, Klebsiella pneumoniae	Thr: resp. panel neg.; St: Enteritisvirus neg.
103	38.5	3400	leftsided CDH	2	yes	Van + Pip/Taz (5d) -> Van + Mero (12d) 17d	deceased	no detection	Gardnerella vaginalis	SS, AS: Flora	/
105 *	24.4	470	EPT, abdominal perforation, ROP, pulmonary hemorrhage, MPS, cholestasis, IH, BPD	2	yes	Van + Mero 10d	deceased	no detection	negative	TS: Stenotrophomonas maltophilia	Thr: Covid-19 neg.
108	24.2	850	atypical pneumonia	2	no blood culture collected	Amp/Sul + Tobra 7d	survived	no blood culture collected	negative	SS, Thr, AS: Flora	/
117	39.0	4380	congenital pneumonia	2	no	Amp/Sul (7d) + Tobra (5d) 7d	survived	no detection	negative	/	/
119 *	35.1	1130	LPT, PPHN, di-di gemini	2	no blood culture collected	Van + Pip/Taz 12d	deceased	no blood culture collected	Human Cytomegalovirus	/	/
122	27.0	1130	EPT, IP, meconium ileus, NEC	2	no	Van + Pip/Taz -> Van + Mero 16d	survived	no detection	Enterococcus faecium, Klebsiella oxytoca, Klebsiella pneumoniae,Lactobacillus acidophilus, Salmonella enterica	Thr: Klebsiella oxytoca; AS: Klebsiella oxytoca, Citrobacter freundii	/
126 *	35.1	2950	LPT, leftsided CDH, PPHN, ECMO	2	yes	Amp/Sul + Tobra 10d	survived	no detection	negative	TS: Flora; AS: Flora; SS: Flora	/
127 *	35.1	2950	LPT, leftsided CDH, PPHN, ECMO	2	yes	Van + Pip/Taz 5d	survived	no detection	negative	TS: Flora; AS: Flora; SS: Flora	/
128	29.5	1370	VPT, TOF, NEC	2	no	Van (6d) + Mero (20d) 20d	survived	no detection	negative	Thr: Staphylococcus haemolyticus	/
129	38.1	3350	leftsided CDH	2	yes	Pip/Taz (10d) -> + Van (8d) 18d	survived	no detection	negative	SS: Flora	/
135	30.7	1380	VPT, meningitis	2	no	Van + Mero 29d	survived	no detection	negative	CSF: Bacillus cereus; AS: Klebsiella oxytoca; Thr: Klebsiella oxytoca	/
133	27.0	1060	EPT, sepsis	2	no	Van + Pip/Taz 1d	deceased	no detection	Klebsiella pneumoniae, Klebsiella michiganensis, Klebsiella oxytoca	ThrR: Klebsiella oxytoca	/
Sample number	Gestational age (weeks)	Birthweight (in grams)	Diagnosis	Group	Antibiotic prior to sampling	Antibiotic therapy and duration	Survival	Blood culture detection	NGS detection	Microbiologic diagnostic (other than blood culture)	Virologic diagnostic
1	34.1	1900	leftsided CDH	3	yes	Van + Mero 2d	deceased	no detection	negative	/	/
13	35.7	2400	LPT, Stueve-Wiedemann syndrome, PPHN	3	no blood culture collected	Amp/Sul + Tobra 2d	survived	no blood culture collected	Staphylococcus epidermidis, Staphylococcus cohnii, Staphylococcus haemolyticus, Staphylococcus hominis, Enterococcus faecalis	Thr: Serratia marcescens	/
18	32.7	2000	LPT, hyperbilirubinemia	3	no blood culture collected	Amp/Sul + Tobra 1d	survived	no blood culture collected	negative	/	/
20	24.8	650	EPT, DCDA	3	no	Van + Pip/Taz 2d	survived	no detection	negative	SS and NS: Staphylococcus aureus, Escherichia coli	/
21	26.2	990	EPT	3	no blood culture collected	Amp/Sul 3d	survived	no blood culture collected	negative	/	Thr: CMV neg.
25	34.5	3020	LPT, chylothorax, pneumothorax	3	no blood culture collected	Amp/Sul + Tobra 1d	survived	no blood culture collected	negative	/	/
33	33.4	1800	LPT, RDS, pneumothorax, PPHN	3	yes	Amp/Sul + Tobra 1d	survived	no detection	negative	/	Thr: Covid-19 neg.
83	33.4	1730	LPT, maternal TCA therapy	3	no blood culture collected	Amp/Sul + Tobra 1d	survived	no blood culture collected	Human betaherpesvirus 6B	/	/
98	39.0	2570	IVH 3°, PDA	3	no blood culture collected	Amp/Sul + Tobra 1d	survived	no blood culture collected	negative	SS, Thr, AS: neg.	/
99	30.5	1350	VPT, TTTS, IVH 1°	3	no	Amp/Sul + Tobra 2d	survived	no detection	negative	SS, Thr, AS: neg.	/
111	38.4	3470	suspected LOS	3	no	Amp/Sul + Tobra 2d	survived	no detection	Aspergillus niger	/	Thr: Covid-19 neg.
130	26+6	800	EPT, TTTS acceptor	3	no blood culture collected	Van + Mero 2d	survived	no blood culture collected	negative	SS and Thr: Staphylococcus haemolyticus	/
Sample number	Gestational age (weeks)	Birthweight (in grams)	Diagnosis	Group	Antibiotic prior to sampling	Antibiotic therapy and duration	Survival	Blood culture detection	NGS detection	Microbiologic diagnostic (other than blood culture)	Virologic diagnostic
23	24.8	500	EPT, ASD, PDA, sepsis	4	no	none	survived	no blood culture collected	negative	Thr and AS: Escherichia coli, Enterobacter cloacae	ThrR: resp. panel neg.
29	39.7	2950	none	4	no	none	survived	no blood culture collected	negative	/	/
30	40.2	3280	none	4	no	none	survived	no blood culture collected	negative	WS neck: no growth	/
32	40.1	3450	none	4	no	none	survived	no blood culture collected	negative	/	/
44	38.8	3200	none	4	no	none	survived	no blood culture collected	negative	/	/
47	39.4	3150	none	4	no	none	survived	no blood culture collected	Staphylococcus cohnii	/	/
49	39.8	3770	none	4	no	none	survived	no blood culture collected	Auricoccus indicus, Tsukamurella tyrosinosolvens	/	/
51	39.7	3050	none	4	no	none	survived	no blood culture collected	negative	/	/
58	38.1	3480	none	4	no	none	survived	no blood culture collected	negative	/	/
61	39.0	3350	none	4	no	none	survived	no blood culture collected	negative	/	/
65	40.0	3580	none	4	no	none	survived	no blood culture collected	negative	/	/
69	40.1	3220	none	4	no	none	survived	no blood culture collected	negative	/	/
70	39.2	3800	none	4	no	none	survived	no blood culture collected	negative	/	/
72	39.2	3640	none	4	no	none	survived	no blood culture collected	negative	/	/
73	40.2	3450	none	4	no	none	survived	no blood culture collected	negative	/	/
74	38.8	3170	none	4	no	none	survived	no blood culture collected	negative	/	/
79	39.7	3075	none	4	no	none	survived	no blood culture collected	negative	/	/
81	26.2	740	EPT, MCMA	4	no	none	survived	no blood culture collected	negative	Thr: Staphylococcus aureus, AS: Klebsiella pneumoniae	/
90	40.2	3900	none	4	no	none	survived	no blood culture collected	negative	/	/
92	39.7	3275	none	4	no	none	survived	no blood culture collected	negative	/	/
93	39.4	3150	none	4	no	none	survived	no blood culture collected	negative	/	/
95	40.2	3600	none	4	no	none	survived	no blood culture collected	negative	/	/
97	38.1	4050	leftsided CDH	4	no	none	survived	no blood culture collected	negative	SS, Thr, AS: neg.	/
115 ˭	23.2	750	EPT, NEC, IVH, RDS, PDA, SBS	4	no	none	survived	no blood culture collected	negative	/	/
Supplementary Table S2: Cohort overview. The cohort consisted of 75 patients from which 82 NGS and 46 BCs were collected. The patients’ gestational age, birthweight and diagnoses are presented along the results of BC (where available), NGS and corresponding microbiologic, virologic sampling (+ - 2 weeks around time of septic episode). If no virologic or microbiologic sampling (other than blood cu…
